# Supplementary material for: Titin-dependent biomechanical feedback tailors sarcomeres to specialized muscle functions in insects
Source: Sci Adv. 2025 May 9;11(19):eads8716. doi: 10.1126/sciadv.ads8716 (PMC12063666; doi:10.1126/sciadv.ads8716)
Supplement: Supplementary file 2 — Movie S1 [file sciadv.ads8716_movie_s1.zip]

Archive with 1 entries (1 files):
- ads8716_movie_s1.mp4
