# Supplementary material for: Titin-dependent biomechanical feedback tailors sarcomeres to specialized muscle functions in insects
Source: Sci Adv. 2025 May 9;11(19):eads8716. doi: 10.1126/sciadv.ads8716 (PMC12063666; doi:10.1126/sciadv.ads8716)
Supplement: Supplementary file 3 — Table S1 [file sciadv.ads8716_table_s1.zip › ads8716_table_s1.xlsx]

## Sheet: proteins
Organism	Titin	Sallimus/Titin	Bent/Projectin/Twitchin
Homo sapiens	NP_001243779.1
Mus musculus	XP_017172628.1
Xenopus laevis	XP_018091448.1
Danio rerio	XP_021334745.1
Callorhinchus milii	XP_007888276.1
Ciona intestinalis	XP_026691544.1
Strongylocentrotus purpuratus		XP_030830392.1	XP_030829654.1
Drosophila melanogaster		NP_001261304.1	NP_001162825.1
Apis mellifera		XP_026297620.1	XP_026294669.1
Tribolium castaneum		XP_015834199.1	XP_015833919.1
Caenorhabditis elegans		NP_001367914.1	NP_001293975.1
Crassostrea gigas		XP_034304301.1	XP_034332742.1
Mizuhopecten yessoensis		XP_021365920.1	XP_021346418.1
Nematostella vectensis	XP_032222839.1
Exaiptasia diaphana	XP_028512859.1
