# Supplementary material for: Titin-dependent biomechanical feedback tailors sarcomeres to specialized muscle functions in insects
Source: Sci Adv. 2025 May 9;11(19):eads8716. doi: 10.1126/sciadv.ads8716 (PMC12063666; doi:10.1126/sciadv.ads8716)
Supplement: Supplementary file 4 — Data S1 to S5 [file sciadv.ads8716_data_s1_to_s5.zip]

Archive with 5 entries (5 files):
- ads8716_data_s1.zip
- ads8716_data_s2.xlsx
- ads8716_data_s3.xlsx
- ads8716_data_s4.xlsx
- ads8716_data_s5.xlsx
