# Supplementary material for: Titin-dependent biomechanical feedback tailors sarcomeres to specialized muscle functions in insects
Source: Sci Adv. 2025 May 9;11(19):eads8716. doi: 10.1126/sciadv.ads8716 (PMC12063666; doi:10.1126/sciadv.ads8716)
Supplement: Supplementary file 4 — Data S1 to S5 [file sciadv.ads8716_data_s1_to_s5.zip › ads8716_data_s4.xlsx]

## Sheet: Figure S6A, B
	Ypet				HP35			sHP35			Cter HP35			Cter sHP35			sls3132, HP35 (all)			sls3132, sHP35 (all)
	n	Lifetime	Mean		Session	Lifetime	FRET efficiency	Session	Lifetime	FRET efficiency	Session	Lifetime	FRET efficiency	Session	Lifetime	FRET efficiency	Session	Lifetime	FRET efficiency	Session	Lifetime	FRET efficiency
	210330	2.91	2.94817		210330	2.26	23.3422	210330	2.08	29.4477	210330	1.81	38.6059	210330	1.87	36.5708	210330	2.13	27.7517	210330	2.1	28.7693
		2.95				2.14	27.4125		1.801	38.9112		1.83	37.9275		1.79	39.2843		2.21	25.0382		2.09	29.1085
		3.076				2.17	26.3949		2.13	27.7517		1.84	37.5883		1.89	35.8924		2.24	24.0206	210330	2.096	28.905
		2.88				2	32.1612		2.197	25.4791		1.767	40.0644		1.84	37.5883	210401	2.09	27.4406		2.01	31.822
		2.93			210401	2.03	29.5237		2.15	27.0733	210401	1.91	33.6898	210401	1.92	33.3426	210406	2.064	29.7003	210401	1.99	30.9124
		2.943				2.3	20.15	210401	2.12	26.3991		1.88	34.7313		1.835	36.2936		1.987	32.3229	210401	2.24	22.233
	210401	2.888	2.8804			2.2	23.6217		2.1	27.0935		1.86	35.4256		1.83	36.4672		2.1	28.4741		2.083	27.6837
		2.9				2.05	28.8293		2.18	24.3161		1.91	33.6898		1.84	36.12		2.11	28.1335		2.15	25.3576
		2.873				2.2	23.6217		2.14	25.7048		1.81	37.1615	210406	1.7	42.0981	210407	2.29	25.0471		2.1	27.0935
		2.8			210406	2.17	26.0899		2.08	27.7878	210406	1.74	40.7357		1.82	38.0109		2.37	22.4286		2.18	24.3161
		2.941				2.35	19.9591	210406	2.121	27.7589		1.79	39.0327		1.775	39.5436		2.26	26.029		2.18	24.3161
	210406	3.046	2.936			2.12	27.7929		2.114	27.9973		1.86	36.6485		1.729	41.1104		2.25	26.3563		2.06	28.4822
		2.917				2.162	26.3624		2.11	28.1335		1.78	39.3733	210407	1.96	35.8481	210408	2.2	25.3478	210401	2.2	23.6217
		2.863				2.121	27.7589		2.07	29.4959	210407	1.98	35.1935		1.96	35.8481		2.23	24.3298		2.17	24.6632
		2.975			210407	2.31	24.3924		1.99	32.2207		2.01	34.2116		2.022	33.8188		2.28	22.6332		2.27	21.1915
		2.879				2.41	21.1194		1.99	32.2207		1.89	38.1393		1.96	35.8481				210406	1.99	32.2207
	210407	3.084	3.05525			2.31	24.3924		2.03	30.8583		1.99	34.8662		2	34.5389					2.053	30.0749
		3.066				2.34	23.4105	210407	2.28	25.3744		1.95	36.1754	210408	1.85	37.2243					1.983	32.4591
		3.071				2.32	24.0651		2.25	26.3563	210408	1.906	35.3241		1.91	35.1883					1.994	32.0845
		3			210408	2.222	24.6013		2.26	26.029		1.887	35.9688		1.879	36.2402				210406	2.05	30.1771
	210408	2.8	2.947			2.211	24.9746		2.28	25.3744		1.853	37.1225		1.73	41.2962					2.18	25.7493
		3.088				2.23	24.3298	210408	2.12	28.0624					1.8	38.9209					2.077	29.2575
		2.98				2.241	23.9566		2.04	30.7771											1.969	32.936
		2.92				2.13	27.7231		2.249	23.6851										210407	2.26	26.029
									2.157	26.8069											2.23	27.0109
									2.175	26.1961										210407	2.3	24.7197
																					2.26	26.029
																					2.25	26.3563
																				210408	2.13	27.7231
																					2.18	26.0265
																					2.13	27.7231
																				210408	2.204	25.2121
																					2.1	28.7411
																					2.142	27.3159
																		15	26.3369		34	27.5389
																		2.1874			2.12944

## Sheet: Figure 4 B
	sls 23 Ypet					sls 32 Ypet
	number	muscle length	number of sarcomere	Sarcomere length		number	muscle length	number of sarcomere	Sarcomere length
	1	425.59	49	8.68551		1	448.6	70	6.40858
	2	406.7	49	8.3		2	442.735	73	6.06487
	3	450.381	58	7.76519		3	473.59	67	7.0685
	4	484.498	56	8.65175		4	444.203	68	6.5324
	5	432.236	58	7.45234		5	464.226	73	6.35926
	6	438.086	56	7.82296		6	483.211	79	6.11659
	7	462.006	51	9.05895		7	426.321	65	6.55878
	8	430.183	52	8.27276		8	415.225	62	6.69718
	9	412.746	47	8.78184		9	478.329	67	7.13923
	10	397.061	47	8.44811		10	461.522	69	6.68872
	11	415.045	47	8.83074		11	416.659	63	6.61363
	12	428.581	47	9.11874		12	462.674	68	6.80403
	13	465.048	51	9.11859		13	444.968	63	7.06299
	14	466.42	50	9.32839		14	453.247	63	7.19439
	15	407.418	52	7.83496		15	419.196	60	6.98661
	16	462.069	56	8.25124		16	490.742	61	8.04495
	17	472.659	56	8.44034		17	435.07	59	7.37406
	18	469.965	55	8.54481		18	428.428	58	7.3867
	19	402.652	46	8.7533		19	414.824	62	6.69071
	20	402.149	48	8.3781		20	452.06	63	7.17555
	21	432.558	50	8.65115		21	488.523	70	6.9789
	22	427.608	50	8.55217		22	504.698	70	7.20997
	average			8.50191		average			6.87075

## Sheet: Figure 4C, D; S6C, D
	L3 muscles																													Adult Abdomen
	sls[23-sensors]														sls[32-sensors]															sls[23-sensors]														sls[32-sensors]
	Ypet				HP35			sHP35			sls 23[YPet] x sls23[mCherry]				Ypet				HP35			sHP35			Ypet x mCh					Ypet				HP35			sHP35			Ypet x mCh			Ypet				HP35
	n	lifetime	average		n	lifetime	FRET efficiency	n	lifetime	FRET efficiency	n	lifetime	FRET efficiency		n	lifetime	average		n	lifetime	FRET efficiency	n	lifetime	FRET efficiency	n	lifetime	FRET efficiency			n	lifetime	average		n	lifetime	FRET efficiency	n	lifetime	FRET efficiency	n	lifetime	FRET efficiency	n	lifetime	average		n	lifetime	FRET efficiency
	1	3.162	3.188		1	3	5.89711	1	2.952	7.40276	1	3.213	-2.39822		1	3.203	3.172		1	3.028	4.53972	1	3.074	3.08953	1	3.25	-3.02742			1	3.191	3.1715		1	2.5	21.1729	1	2.282	28.0467	1	3.091	-0.107956	1	3.288	3.20025		1	2.56	20.0062
	2	3.21			2	2.919	8.43789	2	2.963	7.05772	2	3.186	-1.53773		2	3.18			2	3.061	3.49937	2	3.12	1.63934	2	3.216	-1.9496			2	3.169			2	2.453	22.6549	2	2.32	26.8485	2	3.119	-1.01479	2	3.11			2	2.8	12.5068
	3	3.192			3	2.98	6.52447	3	2.841	10.8846	3	3.206	-2.17513		3	3.152			3	3.017	4.88651	3	3.061	3.49937	3	3.245	-2.86892			3	3.146			3	2.56	19.2811	3	2.41	24.0107	3	3.053	1.12275	3	3.122			3	2.6	18.7563
	4	3.146	3.1392		4	2.929	6.69597	4	2.98	5.07136	4	3.181	-1.37838		4	3.153			4	3.015	4.94956	4	3.123	1.54477	4	3.215	-1.9179			4	3.18			4	2.35	25.9026	4	2.58	18.6505	4	3.158	-2.0273	4	3.281			4	2.572	19.6313
	5	3.129			5	2.916	7.11009	5	3.02	3.79715	5	3.209	-1.75995		5	3.269	3.2625		5	3.037	4.25599	5	3.079	2.9319	5	3.253	-3.12252			5	3.128	3.1185		5	2.48	20.4746	5	2.48	20.4746	5	3.217	-3.93345	5	3.167	3.12225		5	2.62	18.1314
	6	3.123			6	2.887	8.03389	6	3.022	3.73344	6	3.22	-2.10877		6	3.241			6	3.016	4.91803	6	3.1294	1.343	6	3.253	-3.12252			6	3.073			6	2.3	26.2466	6	2.19	29.7739	6	3.179	-2.70576	6	3.149			6	2.66	16.8815
	7	3.15			7	2.856	9.02141	7	3.03	3.47859	7	3.227	-2.33074		7	3.259			7	3.15	3.44828	7	3.056	5.00466	7	3.217	-1.9813			7	3.192			7	2.448	21.5007	7	2.3	26.2466	7	3.177	-2.64114	7	3.032			7	2.31	27.8181
	8	3.148			8	2.831	9.81779	8	2.974	5.26249	8	3.215	-1.95021		8	3.29			8	3.12	4.36782	8	3.064	4.75598	8	3.24	-0.699301			8	3.081			8	2.363	24.2264	8	2.17	30.3483	8	3.08	0.49269	8	3.141			8	2.52	21.2562
	9	3.136	3.1516		9	2.868	8.63914	9	3.02	3.79715	9	3.203	-1.56968		9	3.261			9	3.059	6.23755	9	3.089	3.97886	9	3.241	-0.730381			9	3.154	3.1155		9	2.33	25.2126	9	2.248	27.8446	9	3.197	-3.2873	9	3.143	3.1705		9	2.54	18.6484
	10	3.159			10	2.886	8.06575	10	3.014	4.36604	10	3.229	-2.21589		10	3.255			10	3.144	3.63218	10	3.099	3.11336	10	3.256	-1.19658			10	3.136			10	2.33	25.2126	10	2.32	25.5336	10	3.125	-1.4528	10	3.18			10	2.92	6.4777
	11	3.169			11	2.874	8.44801	11	3.03	3.85836					11	3.208	3.217		11	3.106	4.79693	11	3.148	1.58143	11	3.252	-1.07226			11	3.078			11	2.44	21.6819	11	2.08	33.237	11	3.207	-4.11493	11	3.188			11	2.59	17.047
	12	3.15			12	2.91	7.66595	12	3	4.81026					12	3.212			12	3.12	4.36782	12	3.14	1.83154	12	3.2496	-0.997669			12	3.094			12	2.42	22.3239	12	2.22	28.7434	12	3.21	-4.21232	12	3.171			12	2.3	26.3352
	13	3.144			13	2.978	5.50831	13	3.03	3.85836					13	3.231			13	3.189	0.870376	13	3.139	1.8628	13	3.228	-1.33417			13	3.091	3.08767		13	2.494	19.9486				13	3.113	-1.06323	13	3.22	3.18025		13	2.42	22.4918
	14	3.172	3.13775		14	2.947	6.49194	14	3.089	1.98629					14	3.203	3.19858		14	3.199	0.559528	14	3.109	2.80072	14	3.255	-2.18176			14	3.119			14	2.56	17.8302							14	3.162			14	2.378	23.837
	15	3.16			15	2.931	6.99962	15	3.062	2.843					15	3.1865			15	3.174	1.33665	15	3.145	1.67522	15	3.184	0.0470884			15	3.053			15	2.21	29.0644							15	3.151			15	2.719	14.2407
	16	3.102			16	2.975	5.6035	16	3.039	3.57279					16	3.202			16	3.163	1.67858	16	3.071	4.59029	16	3.212	-0.831895			16	3.071	3.09525		16	2.41	22.6448							16	3.188			16	2.629	17.0793
	17	3.117			17	2.903	7.88806	17	2.977	5.54004					17	3.183			17	3.126	2.26923	17	3.081	4.27961	17	3.153	1.02025			17	3.136												17	3.16	3.14929		17	2.823	10.9604
	18	3.19	3.1535												18	3.216			18	3.101	3.05083	18	3.09	4						18	3.158												18	3.157			18	2.551	19.5395
	19	3.173													19	3.201			19	3.108	2.83198	19	3.093	3.9068						19	3.016												19	3.144			19	2.81	11.6422
	20	3.164													20	3.201	3.21875		20	3.075	3.86369	20	3.099	3.72039		3.23056	-1.52746			20	3.001	3.08025											20	3.136			20	2.736	13.969
	21	3.087													21	3.209			21	3.13	2.14418	21	3.122	3.00583						21	3.128												21	3.187			21	2.63	17.3021
	22	3.189	3.159												22	3.228			22	3.12	2.45682	22	3.13	2.75728						22	3.102												22	3.103			22	2.84	10.6988
	23	3.148													23	3.237			23	3.115	2.61314	23	3.065	4.7767						23	3.09												23	3.158			23	2.656	15.6634
	24	3.174													24	3.195	3.1545		24	3.058	4.39517	24	3.086	4.12427																			24	3.135	3.08775		24	2.71	13.9487
	25	3.125													25	3.21			25	3.122	2.39429																						25	2.96			25	2.726	13.4407
															26	3.103																											26	3.138			26	2.574	18.2672
															27	3.11																											27	3.118			27	2.769	12.0753
															28	3.222	3.2175																										28	3.12	3.12925		28	2.728	13.3772
															29	3.235																											29	3.141			29	2.514	20.1724
															30	3.203																											30	3.136			30	2.697	14.3615
															31	3.21																											31	3.12			31	2.83	10.1384
															32	3.174	3.1855																										32	3.039	3.0645		32	2.896	8.04264
															33	3.141																											33	3.097			33	2.75	10.9384
															34	3.235																											34	3.122			34	2.75	10.9384
															35	3.192																											35	3			35	2.6	15.7963
																																															36	2.67	13.5293
																																															37	2.236	28.5452
																																															38	2.72	13.0782
																																															39	2.51	19.7891
																																															40	2.46	21.3869
[truncated: 18 more columns]

## Sheet: Figure 4E, S6E
analysed with patternJ (block with peak)	n	muscle length [µm]	sarcomere length [µm]	Mhc block length [µm]	inferred I-band
L3 larvae, alive anaestethised
	1	480	8.81	4.66	4.15
	2	378	6.93	4.06	2.87
	3	352	7.41	4.53	2.88
	4	381	7.25	4.27	2.98
	5	346	8.91	4.66	4.25
	6	418	7.55	4.16	3.39
	7	425	8.04	4.21	3.83
	8	413	7.29	4.38	2.91
	9	297	7.56	4.34	3.22
	10	401	7.52	3.99	3.53
	11	389	7.57	4.28	3.29
	12	410	9.28	4.82	4.46
	13	408	8.21	4.52	3.69
	14	410	7.51	4.4	3.11
	15	469	8.42	4.4	4.02
	16	464	8.75	4.75	4
	17	431	8.12	4.41	3.71
	18	336	8.01	4.35	3.66
average			7.95222	4.39944	3.55278
L2 larvae, alive anaestethised	1	122	8.52	4.47	4.05
	2	110	7.23	4.18	3.05
	3	159	8.33	4.41	3.92
	4	151	7.61	4.19	3.42
	5	131	7.59	4.17	3.42
	6	134	7.39	4.26	3.13
	7	135	8.18	4.31	3.87
	8	150	8.81	4.47	4.34
	9	215	10.62	5.29	5.33
	10	150	8.57	4.3	4.27
	11	144	8.42	4.53	3.89
	12	152	8.28	4.36	3.92
	13	164	8.71	4.51	4.2
	14	120	8.59	4.43	4.16
	15	161	9.17	4.4	4.77
	16	206	9.95	4.99	4.96
	17	110	6.94	3.71	3.23
average			8.40647	4.41059	3.99588
L1 larvae, alive anaestethised	1	48	5.42	2.83	2.59
	2	42	5.57	2.89	2.68
	3	49	5.33	2.72	2.61
	4	52	4.17	2.32	1.85
	5	66	4.19	2.49	1.7
	6	55	5.18	2.9	2.28
	7	46	6.44	3.11	3.33
	8	49	4.52	2.59	1.93
	9	46	5.61	3.23	2.38
	10	44	5.76	2.78	2.98
	11	51	5.61	2.93	2.68
	12	57	6.58	3.08	3.5
	13	53	6.59	3.3	3.29
	14	53	6.1	3.16	2.94
	15	44	6.38	2.9	3.48
	16	54	5.32	2.66	2.66
	17	52	5.69	2.78	2.91
	18	54	5.74	2.89	2.85
	19	55	5.79	3	2.79
	20	48	6.33	3.24	3.09
	21	56	5.76	2.91	2.85
	22	43	4.48	2.48	2
	23	50	5.04	2.54	2.5
	24	48	4.79	2.58	2.21
average			5.51625	2.84625	2.67
Embryo stage 17, alive anaestethised	1	36	6.15	3.59	2.56
	2	38	6.25	3.71	2.54
	3	43	5.45	3.05	2.4
	4	44	6.23	3.49	2.74
	5	47	5.85	3.21	2.64
	6	55	6.47	3.08	3.39
	7	49	6.42	3.28	3.14
	8	53	5.43	2.64	2.79
	9	43	5.16	2.61	2.55
	10	50	5.15	2.7	2.45
	11	41	4.11	2.24	1.87
	12	38	5.1	3.42	1.68
	13	44	6.52	3.32	3.2
	14	41	6.41	3.68	2.73
	15	45	4.44	2.3	2.14
	16	42	5.85	3.07	2.78
	17	39	5.56	2.99	2.57
	18	39	6.51	3.69	2.82
	19	40	5.14	2.77	2.37
	20	40	5.41	3.05	2.36
average			5.6805	3.0945	2.586

## Sheet: Figure 4F
	embryo sls[23-TS]	L1 sls[23-TS]	L2 sls[23-TS]	L3 sls[23-TS]
FRET efficiency in %	19.2138	15.332	7.97499	5.89711
	19.1209	15.0101	5.56628	8.43789
	19.5233	14.3984	6.06037	6.52447
	17.9757	11.7907	10.1709	6.69597
	19.2678	12.6769	8.33142	7.11009
	19.4539	22.2712	7.71825	8.03389
	18.8041	17.7414	8.11681	9.02141
	19.9056	14.7845	11.9063	9.81779
	17.8285	22.2835	8.37612	8.63914
	19.7482	22.9551	6.64313	8.06575
	19.7482	15.8871	7.44544	8.44801
	17.9544	15.2155		7.66595
	19.4323			5.50831
	21.7093			6.49194
	21.3974			6.99962
	22.0212			5.6035
				7.88806

## Sheet: average
Figure S6A, B
						Tukey's multiple comparisons test	Mean Diff,	95,00% CI of diff,	Significant?	Summary	Adjusted P Value
	Talin at Muscle Junction					HP35 vs. sHP35	-2.724	-4,989 to -0,4591	Yes	**	0.0088
	Genotype	n	lifetime	FRET		HP35 vs. sls3132 HP35	-1.087	-3,721 to 1,546	No	ns	0.8392
	Rhea Ypet	24	2.94917			HP35 vs. sls3132 sHP35	-2.289	-4,423 to -0,1562	Yes	*	0.0277
	Rhea HP35	24	2.20821	25.2494		HP35 vs. Cter HP35	-11.5	-13,89 to -9,106	Yes	****	<0,0001
	Rhea sHP35	26	2.12008	28.0962		HP35 vs. Cter sHP35	-11.89	-14,25 to -9,529	Yes	****	<0,0001
	Cter Rhea HP35	21	1.86919	36.7465		sHP35 vs. sls3132 HP35	1.637	-0,9578 to 4,231	No	ns	0.4542
	C terRhea sHP35	22	1.85955	37.1406		sHP35 vs. sls3132 sHP35	0.4346	-1,650 to 2,519	No	ns	0.9907
	sls∆[3132]Rhea HP35	15	2.1874	26.3369		sHP35 vs. Cter HP35	-8.773	-11,12 to -6,425	Yes	****	<0,0001
	sls∆[3132]Rhea sHP35	34	2.12944	27.5389		sHP35 vs. Cter sHP35	-9.167	-11,49 to -6,849	Yes	****	<0,0001
						sls3132 HP35 vs. sls3132 sHP35	-1.202	-3,682 to 1,278	No	ns	0.7264
						sls3132 HP35 vs. Cter HP35	-10.41	-13,11 to -7,704	Yes	****	<0,0001
						sls3132 HP35 vs. Cter sHP35	-10.8	-13,48 to -8,124	Yes	****	<0,0001
						sls3132 sHP35 vs. Cter HP35	-9.208	-11,43 to -6,987	Yes	****	<0,0001
						sls3132 sHP35 vs. Cter sHP35	-9.602	-11,79 to -7,412	Yes	****	<0,0001
						Cter HP35 vs. Cter sHP35	-0.3942	-2,835 to 2,047	No	ns	0.9972
Figure 4B
	Larval Sarcomere length						Larval Sarcomere length
	Genotype	n	muscle length	number of sarcomere	Sarcomere length		Mann Whitney test
	sls 23 Ypet	22	435.985	51.4091	8.50191		P value	<0,0001
	sls 32 Ypet	22	452.23	66.0455	6.87075		Exact or approximate P value?	Exact
							P value summary	****
							Significantly different (P < 0.05)?	Yes
							One- or two-tailed P value?	Two-tailed
							Sum of ranks in column A,B	187 , 66
							Mann-Whitney U	0
figure S6C
	YPet lifetime
	Genotype	n	lifetime
	L3 sls 23[YPet]	25	3.15276
	L3 sls 32[YPet]	35	3.20601
	Abdo sls 23[YPet]	23	3.11248
	Abdo sls 32[YPet]	35	3.13897
	IFM sls 23[YPet]	39	3.05598
figure S6D
	Intermolecular FRET
	Genotype	n	lifetime	FRET efficiency
	L3 sls 23[YPet] x sls23[mCherry]	10	3.2089	-1.94247
	L3 sls 32[YPet] x sls32[mCherry]	17	3.23056	-1.52746
	Abdo sls 23[YPet] x sls23[mCherry]	13	3.14815	-1.91889
	Abdo sls 32[YPet] x sls32[mCherry]	19	3.20811	-1.26866
	IFM sls 23[YPet] x sls23[mCherry]	11	3.09209	-1.81239
figure 4 C, D
	Sls23 sensor
	Genotype	n	lifetime	FRET efficiency
	L3 sls [23-TS]	17	2.91706	7.4617
	L3 sls [23-stTS]	17	3.00253	4.78355
	Abdo sls [23-TS]	16	2.4155	22.8362
	Abdo sls [23-stTS]	12	2.3	26.6465
	IFM sls [23-TS]	19	2.09647	31.619
	IFM sls [23-stTS]	10	1.9978	35.1926
	Sls32 sensor
	Genotype	n	lifetime	FRET efficiency
	L3 sls [32-TS]	25	3.10212	3.37457
	L3 sls [32-stTS]	24	3.10052	3.1589
	Abdo sls [32-TS]	40	2.6331	16.4687
	Abdo sls [32-stTS]	20	2.5528	17.3122
Figure 4E, S6E
	Mhc length
	Tukey's multiple comparisons test	Mean Diff,	95,00% CI of diff,	Below threshold?	Summary	Adjusted P Value
	Embryo vs. L1	0.2483	-0,01295 to 0,5094	No	ns	0.0685	A-B
	Embryo vs. L2	-1.316	-1,601 to -1,031	Yes	****	<0.0001	A-C
	Embryo vs. L3	-1.305	-1,585 to -1,025	Yes	****	<0.0001	A-D
	L1 vs. L2	-1.564	-1,838 to -1,291	Yes	****	<0.0001	B-C
	L1 vs. L3	-1.553	-1,822 to -1,284	Yes	****	<0.0001	B-D
	L2 vs. L3	0.01114	-0,2806 to 0,3029	No	ns	0.9996	C-D
	Sarcomere length
	Tukey's multiple comparisons test	Mean Diff,	95,00% CI of diff,	Below threshold?	Summary	Adjusted P Value
	Embryo vs. L1	0.1643	-0,4366 to 0,7651	No	ns	0.8895	A-B
	Embryo vs. L2	-2.726	-3,381 to -2,071	Yes	****	<0.0001	A-C
	Embryo vs. L3	-2.272	-2,917 to -1,627	Yes	****	<0.0001	A-D
	L1 vs. L2	-2.89	-3,519 to -2,261	Yes	****	<0.0001	B-C
	L1 vs. L3	-2.436	-3,055 to -1,817	Yes	****	<0.0001	B-D
	L2 vs. L3	0.4542	-0,2169 to 1,125	No	ns	0.2918	C-D
	I-band length
	Tukey's multiple comparisons test	Mean Diff,	95,00% CI of diff,	Below threshold?	Summary	Adjusted P Value
	Embryo vs. L1	-0.084	-0,4920 to 0,3240	No	ns	0.9487	A-B
	Embryo vs. L2	-1.41	-1,854 to -0,9653	Yes	****	<0.0001	A-C
	Embryo vs. L3	-0.9668	-1,405 to -0,5289	Yes	****	<0.0001	A-D
	L1 vs. L2	-1.326	-1,753 to -0,8987	Yes	****	<0.0001	B-C
	L1 vs. L3	-0.8828	-1,303 to -0,4626	Yes	****	<0.0001	B-D
	L2 vs. L3	0.4431	-0,01267 to 0,8989	No	ns	0.0598	C-D
Figure 4F
		mean FRET	n
	embryo sls[23-TS]	19.569	16			Tukey's multiple comparisons test	Mean Diff,	95,00% CI of diff,	Significant?	Summary	Adjusted P Value
	L1 sls[23-TS]	16.6955	12			embryo sls[23-TS] vs. L1 sls[23-TS]	2.874	0,6987 to 5,048	Yes	**	0.0051	A-B
	L2 sls[23-TS]	8.02818	11			embryo sls[23-TS] vs. L2 sls[23-TS]	11.54	9,310 to 13,77	Yes	****	<0,0001	A-C
	L3 sls[23-TS]	7.4617	17			embryo sls[23-TS] vs. L3 sls[23-TS]	12.11	10,12 to 14,09	Yes	****	<0,0001	A-D
						L1 sls[23-TS] vs. L2 sls[23-TS]	8.667	6,290 to 11,04	Yes	****	<0,0001	B-C
						L1 sls[23-TS] vs. L3 sls[23-TS]	9.234	7,087 to 11,38	Yes	****	<0,0001	B-D
						L2 sls[23-TS] vs. L3 sls[23-TS]	0.5665	-1,637 to 2,770	No	ns	0.9034	C-D
