# Supplementary material for: Titin-dependent biomechanical feedback tailors sarcomeres to specialized muscle functions in insects
Source: Sci Adv. 2025 May 9;11(19):eads8716. doi: 10.1126/sciadv.ads8716 (PMC12063666; doi:10.1126/sciadv.ads8716)
Supplement: Supplementary file 5 — Files S1 and S2 [file sciadv.ads8716_files_s1_and_s2.zip]

Archive with 2 entries (2 files):
- ads8716_file_s1.py
- ads8716_file_s2.zip
